# Supplementary material for: Comparative Performance Analysis of Commercial SARS-CoV-2 RNA Detection Assays: Implications for Sensitivity, Specificity, Accuracy, and Diagnostic Response Time
Source: Diagnostics (Basel). 2026 May 20;16(10):1554. doi: 10.3390/diagnostics16101554 (PMC13205149; doi:10.3390/diagnostics16101554)
Supplement: Supplementary file 1 [file diagnostics-16-01554-s001.zip]

Archive with 1 entries (1 files):
- diagnostics-4293866-supplementary.pdf
